# Supplementary material for: Decrypting the programming of β-methylation in virginiamycin M biosynthesis
Source: Nat Commun. 2023 Mar 10;14:1327. doi: 10.1038/s41467-023-36974-3 (PMC10006238; doi:10.1038/s41467-023-36974-3)
Supplement: Supplementary file 4 — Supplementary Data 1 [file 41467_2023_36974_MOESM4_ESM.xlsx]

## Sheet: Sheet1
Oligonucleotides (5′->3′)*	Usage	Oligo no.
Protein expression in E. coli
TTTCGCGGATCCGCGGGCCGTCAGGAGGAG	ACP5aACP5b_For	8581
TTTCCGAAGCTTTCAGACCGGGGCGGCGCGTCC	ACP5aACP5b_Rev	8584
CGGCTCGACCCGGAGGCGACCTTCCTGACCCTG	ACP5a E6761A_For	D320
CAGGGTCAGGAAGGTCGCCTCCGGGTCGAGCCG	ACP5a E6761A_Rev	D319
CCGGAGGAGACCTTCAACACCCTGGGCGTCGAC	ACP5a L6764N_For	D321
GTCGACGCCCAGGGTGTTGAAGGTCTCCTCCGG	ACP5a L6764N_Rev	D322
CTCGACCCGGAGGCGACCTTCAACACCCTGGGC	ACP5a E6761A/L6764N_For	D545
GCCCAGGGTGTTGAAGGTCGCCTCCGGGTCGAG	ACP5a E6761A/L6764N_Rev	D546
TTTCGCGGATCCGCTGCGGCGGATGACGGC	ACP6_For	8585
TTTCCGAAGCTTTCACCGGGCGGCGACCAGGTG	ACP6_Rev	8586
AAAAGGATCCATGTATGGGGAAGCGGTGACCGAGCAGCTG	ACP7_For	G164
AAAAAAGCTTTCAGTGGGCGCGGTCGGCGGACAGGTG	ACP7_Rev	G165
AAAAGGATCCATGTATCATGTCGCCGTCACGTCCGCCGTCGCG	Sna ACP7_For	F799
AAAAAAGCTTTCAGGCCTGGTCGGGGGCGTGAAG	Sna ACP7_Rev	F800
TTTCGCGGATCCAAGCCGGTCGGCATCGAAGCC	VirC_For	9716
TTTCGCAAGCTTTCATCGGCCGTCCCCCAGCC	VirC_Rev	9717
ACCAAGCAGGCCGCCTACAGCGGCACGGCGGCG	VirC C114A_For	D547
CGCCGCCGTGCCGCTGTAGGCGGCCTGCTTGGT	VirC C114A_Rev	D548
CCCGAGTCGGCGGCGGCGGTCGCGGCCATGGGC	VirC C114A/Q334A/R335A/R338A_For	D549
GCCCATGGCCGCGACCGCCGCCGCCGACTCGGG	VirC C114A/Q334A/R335A/R338A_Rev	D550
TTTCGCGGATCCAGCCACCCGGACGCCGTGCG	VirD_For	9718
TTTCGCAAGCTTTCATGCCGCCGCTCCGGCCTC	VirD_Rev	9719
GCTCACCCAGGTGCTGGCCGGGCTGGTCCCGGC	VirD E128Q_For	C729
GCCGGGACCAGCCCGGCCAGCACCTGGGTGAGC	VirD E128Q_Rev	C730
TTTCGCGGATCCAGCCCGGTCACGGCGCGC	VirE_For	9720
TTTCGCAAGCTTTCAGGGGTGTCGGAGGCCGGC	VirE_Rev	9721
CRISPR-based engineering in S. pristinaespiralis
ACGCCCAGCCGGTGACCCACAGTT	sgRNA_PM_For	E507
AAACAACTGTGGGTCACCGGCTGG	sgRNA_PM_Rev	E508
TTGCCGCCGGGCGTTTTTTATCTAGAGCCGAGGACGGCCTGTGCCGCAGCTTCGGC	HAL_PM_For	E511
CGGACGTGGACAGGAACGGGAGCTGTTCCAGGCTTCCGGCCCGCCACAGG	HAL_PM_Rev	E512
CCCGTTCCTGTCCACGTCCGTGTTCGTGGC	HAR_PM_For	E514
CCTTTTTACGGTTCCTGGCCTCTAGACGGCGGGGCCGGTGAGGACCGACTCGTCGC	HAR_PM_Rev	E516
Legend
*Introduced restriction sites are underlined.
“GGATCC” is the restriction recognition site of BamHI, “AAGCTT” of HindIII, “GAATTC” of EcoRI, and “TCTAGA” of XbaI.
Red = represent mutagenesis nucleotides, while the base pairs coding for an additional Tyr are indicated in bold.
Abbreviations: HAL, Homologous Arm Left; HAR, Homologous Arm Right; PM, pathway inactivation mutant.
