# Supplementary material for: Decrypting the programming of β-methylation in virginiamycin M biosynthesis
Source: Nat Commun. 2023 Mar 10;14:1327. doi: 10.1038/s41467-023-36974-3 (PMC10006238; doi:10.1038/s41467-023-36974-3)
Supplement: Supplementary file 6 — Source Data [file 41467_2023_36974_MOESM6_ESM.xlsx]

## Sheet: Supplementary Fig. 1
Version : Chirascan v.4.7.0.194
#User: Chirascan
#HV (CDDC channel): 0 v
#Time per point: 0,5 s
#Description: Sample 1
#Concentration: 0 M
#Pathlength: 10 mm
Bandwidth: 1nm
Step Size: 1nm
Wavelength: 180nm - 260nm	VirD	VirDE128Q		Wavelength: 180nm - 260nm	ACP5a	ACP5a E6761A/L6764N
260	-1055	-1095.63		260	-317.6	-317.6
259	-827.057	-882.035		259	-198.948	-198.948
258	-669.363	-616.139		258	-377.673	-413.124
257	-929.144	-856.673		257	-420.54	-505.223
256	-853.795	-841.724		256	-453.615	-433.939
255	-951.095	-983.075		255	-452.448	-396.307
254	-785.887	-868.158		254	-462.355	-469.084
253	-878.942	-957.643		253	-520.392	-584.786
252	-752.293	-754.805		252	-625.711	-567.326
251	-810.504	-853.238		251	-757.346	-727.022
250	-899.617	-923.134		250	-881.78	-942.916
249	-982.111	-1020.97		249	-1041.05	-1072.79
248	-1113.99	-1218.43		248	-1206.29	-1140.45
247	-1404.91	-1536.66		247	-1418.53	-1417.83
246	-1677.66	-1630.84		246	-1688.71	-1723.77
245	-1831.86	-1875.38		245	-2059.76	-2070.36
244	-1919.54	-2137.64		244	-2468.96	-2432.31
243	-2472.77	-2422.6		243	-3002.02	-3052.64
242	-3018.6	-3149.73		242	-3711.59	-3652.25
241	-3650.44	-3656.4		241	-4597.25	-4604.22
240	-4390.4	-4479.95		240	-5661.39	-5704.78
239	-5044.19	-5036.03		239	-6963.22	-6917
238	-6015.53	-6065.37		238	-8421.82	-8436.95
237	-7150.66	-7141.01		237	-10130.2	-10166.9
236	-8170.25	-8251.65		236	-12114.3	-12025.4
235	-9732.41	-9738.24		235	-14279.9	-14343
234	-10769.2	-10818.6		234	-16779.9	-16788.7
233	-12305.3	-12232.9		233	-19524.7	-19340.1
232	-13834.7	-13774.3		232	-22371.1	-22527.6
231	-15399.6	-15290.8		231	-25265.2	-25282.8
230	-17069.6	-17021.1		230	-28127.5	-28043.6
229	-18756	-18785.6		229	-30726.8	-30723.8
228	-20339	-20346.9		228	-33122.4	-33225.9
227	-22320	-22244.5		227	-35172.6	-35124.4
226	-23246.9	-23100.2		226	-36851.2	-36794.2
225	-24973.5	-24954.8		225	-38018.1	-38024.1
224	-25956.1	-25939.1		224	-38592.1	-38761.6
223	-26672.4	-26682.6		223	-38525.3	-38544.6
222	-27399.2	-27511.2		222	-37901.3	-37839.2
221	-27616	-27750		221	-36968.5	-36980.2
220	-27785.4	-27769		220	-36003.5	-35904.7
219	-28252.9	-28330.8		219	-35051.6	-35022.6
218	-28564.7	-28523.7		218	-33977.8	-34082.1
217	-28493.8	-28565.8		217	-32905.1	-32975.7
216	-28810.6	-28697.2		216	-31744.1	-31592.6
215	-28624.9	-28522.8		215	-30675.2	-30781.2
214	-28791.7	-28737.2		214	-29843.1	-29736.2
213	-29173.7	-29113.2		213	-29266.7	-29236.1
212	-30127.6	-29965		212	-28804.9	-28866.7
211	-30312.2	-30317.1		211	-28620.6	-28489.8
210	-31409.5	-31332		210	-28274.7	-28148.9
209	-31715.5	-31837.9		209	-27531.1	-27806
208	-31940.3	-31768.5		208	-26110.8	-26071.3
207	-30182.7	-30253.3		207	-23593.7	-23695.2
206	-27884.7	-27966.6		206	-20095.8	-20316.6
205	-22972.5	-22944.2		205	-16028.5	-15798.2
204	-18399.2	-18439.5		204	-11619.4	-11620.7
203	-12227	-12096.7		203	-7258.88	-7314.31
202	-5239.2	-5434.74		202	-3285.46	-3249.5
201	1724.08	1537.58		201	228.865	340.054
200	9942.99	10023.3		200	3002.13	3136.97
199	17793.2	17725.8		199	5336.72	5273.93
198	25488	25377.2		198	7207.1	7009.62
197	33263.3	33222.3		197	9122.29	9253.47
196	39475.3	39302		196	10764.6	10502.7
195	43019.8	43059.5		195	12113.8	12560.8
194	45689.3	45550.6		194	12965.7	12755.4
193	47127	47099.1		193	13590.4	13547.8
192	47641.5	47642.4		192	13781.9	13734.4
191	45364.1	45176.1		191	13762.5	13932.4
190	43605.5	43682.3		190	13437.3	13424.4
189	40942.8	40997		189	12695.4	12509.4
188	37702.7	37727.5		188	11664.1	12063.4
187	35131.8	35062.1		187	10637.8	10367.7
186	30306.7	30229		186	9917.93	9660.87
185	26864.8	26896.7		185	9023.71	9076.25
184	24659.4	24775.5		184	8190.12	8717.44
183	21002.8	20960.8		183	6692.09	6668.52
182	19833.9	19836.4		182	5200.63	5643.8
181	14641.9	15396.7		181	4338.4	4338.4
180	15163.4	17068.3		180	6617.7	6617.7

## Sheet: Supplementary Fig. 11
Concentration of 1 (mg L-1)	Integrated peak area (EIC [M+H]+ = 526.2548)
0.00128	1227575
0.0064	2521236
0.032	5065568
0.16	16190552
0.8	73559889
4	348983729
20	1359269706
